# Supplementary material for: Numerical Estimation of SAR and Temperature Distributions inside Differently Shaped Female Breast Tumors during Radio-Frequency Ablation
Source: Materials (Basel). 2022 Dec 26;16(1):223. doi: 10.3390/ma16010223 (PMC9821952; doi:10.3390/ma16010223)
Supplement: Supplementary file 1 [file materials-16-00223-s001.zip]

Archive with 1 entries (1 files):
- materials-2076080-supplementary.pdf
